# Supplementary material for: Interleukin-21 receptor signaling promotes metabolic dysfunction-associated steatohepatitis-driven hepatocellular carcinoma by inducing immunosuppressive IgA+ B cells
Source: Mol Cancer. 2024 May 8;23:95. doi: 10.1186/s12943-024-02001-2 (PMC11077880; doi:10.1186/s12943-024-02001-2)
Supplement: Supplementary file 3 — Supplementary Material 3. [file 12943_2024_2001_MOESM3_ESM.xlsx]

## Sheet: Table S1
Supplementary Table 1. Association between IL-21R Expression and Clinical Features a
Variable	Low (n = 20)	High (n = 49)	P		Variable	Low (n = 20)	High (n = 49)	P
	No.	No.				No.	No.
Gender			0.038		TNM Stage			0.008
Male	11	39			I	11	11
Female	9	10			II/III/IV	9	38
Age-yr			0.077		Tumor size(cm)			0.149
>50	8	31			>5	6	24
≤50	12	18			≤5	14	25
Ascites b			1		Tumor number c			0.49
Yes	2	5			>1	2	9
No	18	44			1	18	40
ALT(U/L)			0.026		Tumor capsule b			1
≥50	2	18			None/incomplete	1	2
<50	18	31			Complete	19	47
HBV b			0.346		Cirrhosis			0.123
Positive	17	46			Yes	8	29
Negative	3	3			No	12	19
AFP(ng/ml)			0.83		No data		1
≥400	7	17
<400	13	28
No data		4
a Analysis was conducted on 69 HCC cases. The IHC score of six was chosen as the cut-off point for separating IL-21R (Low) cases from IL-21R (High) cases.
b Fifty percent of all the cells have expected count less than 5; Fisher’s exact test.
c Twenty-five percent of all the cells have expected count less than 5; Fisher’s exact test.

## Sheet: Table S2
Supplementary Table 2. Detailed information of antibodies
Reagents	Catalog number	Source
Antibodies for flowcytometry
BV421 anti-mouse CD45 (Clone 30-F11)	103134	BioLegend, San Diego, CA, USA
PerCP-Cy5.5 anti-mouse CD8 (Clone 53-6.7)	100734	BioLegend, San Diego, CA, USA
APC anti-mouse CD44 (Clone IM7)	MH10441-11C	Sanjian, Tianjin, China
PE anti-mouse CD107a (Clone 1D4B)	12-1071-82	eBioscience, San Diego, CA, USA
PE-Cy7 anti-mouse IFNg (Clone XMG1.2)	505826	BioLegend, San Diego, CA, USA
PE anti-mouse Perforin (Clone S16009A)	154306	BioLegend, San Diego, CA, USA
PE anti-mouse Tim3 (Clone RMT3-23)	119704	BioLegend, San Diego, CA, USA
FITC anti-mouse CD4 (Clone RM4-5)	100510	BioLegend, San Diego, CA, USA
PerCP-Cy5.5 anti-mouse IL-17a (Clone TC11-18H10.1)	506920	BioLegend, San Diego, CA, USA
APC anti-mouse TNFa (Clone MP6-XT22)	506308	BioLegend, San Diego, CA, USA
PE anti-mouse Foxp3 (Clone MF-14)	126404	BioLegend, San Diego, CA, USA
PE anti-mouse B220 (Clone RA3-6B2)	103208	BioLegend, San Diego, CA, USA
PerCP-Cy5.5 anti-mouse CD19 (Clone 1D3/CD19)	152406	BioLegend, San Diego, CA, USA
FITC anti-mouse IgA (Clone mA-6E1)	11-4204-82	Invitrogen, Carlsbad, CA, USA
Antibodies for Western blotting
Mouse monoclonal antibody anti-b-actin	66009-1-Ig	Proteintech, Wuhan, China
antibody anti-IL-21R	PA5-19982	Invitrogen, Carlsbad, CA, USA
Rabbit polyclonal antibody anti-phospho-STAT1(Ser727)	28977-1-AP	Proteintech, Wuhan, China
Rabbit polyclonal antibody anti-STAT1	10144-2-AP	Proteintech, Wuhan, China
Rabbit monoclonal antibody anti-c-Jun (60A8)	9165S	Cell Signaling Technology, Danvers, MA, USA
Rabbit antibody anti-c-Fos	4384S	Cell Signaling Technology, Danvers, MA, USA
Antibodies for immunohistochemistry staining
antibody anti-IL-21R	PA5-19982	Invitrogen, Carlsbad, CA, USA
antibody anti-F4/80	GB11027	Servicebio, Wuhan, China
antibody anti-Ki67	GB121141	Servicebio, Wuhan, China
Antibodies for immunofluorescent staining
antibody anti-IL-21R	10533-1-AP	Proteintech, Wuhan, China
antibody anti-CD19 (Clone B-1)	sc-390244	Santa Cruz, Dallas, TX, USA
antibody anti-CD4 (Clone MT310)	sc-19641	Santa Cruz, Dallas, TX, USA
antibody anti-CD8 (Clone 32-M4)	sc-1177	Santa Cruz, Dallas, TX, USA

## Sheet: Table S3
Supplementary Table 3. Sequences of DNA oligonucleotides
Name	Sense Primer (5’-3’)	Antisense Primer (5’-3’)
Primers for ChIP
Site A in the promoter of Igha	AGAGGAGAGGAGAGGAGAG	GCTCAGCTCACACCA
Site B in the promoter of Igha	GCTAGACTTAGGGTGGAATG	GTTCTCACTTCACCTCAACT
Site C in the promoter of Igha	CTGAAATGGCCTGAG	CTAACTTGGTCCAGC
Site D in the promoter of Igha	TCAAAATGGCCTTCTCTACC	GCAGTGGATAGAGCTATGTT
Site E in the promoter of Igha	GGGGTGTAGTCATGTTTACA	GAGAACCTAGCCCAGTATCA
Primers for qRT-PCR
Actb	CCCTGAAGTACCCCATTGAA	CTTTTCACGGTTGGCCTTAG
Il21r	GGCTGCCTTACTCCTGCTG	TCATCTTGCCAGGTGAGACTG
Ccnd1	GCGTACCCTGACACCAATCTC	CTCCTCTTCGCACTTCTGCTC
Mki67	CAAGGCGAGCCTCAAGAGATA	TGTGCTGTTCTACATGCCCTG
Cdk4	ATGGCTGCCACTCGATATGAA	TGCTCCTCCATTAGGAACTCTC
Cd44	CCACAGCCTCCTTTCAATAACC	GGAGTCTTCGCTTGGGGTA
Cd74	AGTGCGACGAGAACGGTAAC	CGTTGGGGAACACACACCA
Tnf	CCTGTAGCCCACGTCGTAG	GGGAGTAGACAAGGTACAACCC
Tlr9	ATGGTTCTCCGTCGAAGGACT	GAGGCTTCAGCTCACAGGG
Tlr2	GCAAACGCTGTTCTGCTCAG	AGGCGTCTCCCTCTATTGTATT
Ciita	CAGGCTCCCACGGTAGAGA	GGTAGAGATGTAGGGGGTCGG
Elf4	CTGGAAGACCCTTCAGTGTTC	GCACAAGGTCCTGTCCCTTATG
Irf8	CGGGGCTGATCTGGGAAAAT	CACAGCGTAACCTCGTCTTC
Pparg	TCGCTGATGCACTGCCTATG	GAGAGGTCCACAGAGCTGATT
Scd1	TTCTTGCGATACACTCTGGTGC	CGGGATTGAATGTTCTTGTCGT
Apoa5	TCCTCGCAGTGTTCGCAAG	CGAAGCTGCCTTTCAGGTTCT
Apoa4	CCAATGTGGTGTGGGATTACTT	AGTGACATCCGTCTTCTGAAAC
Ctgf	CCACCCGAGTTACCAATGAC	GCTTGGCGATTTTAGGTGTC
Col1a1	ACATGTTCAGCTTTGTGGACC	TAGGCCATTGTGTATGCAGC
Acta2	ATGCAGAAGGAGATCACAGC	CAGCTTCGTCGTATTCCTGT
Il1a	TCTCAGATTCACAACTGTTCGTG	AGAAAATGAGGTCGGTCTCACTA
Il1b	GAAATGCCACCTTTTGACAGTG	TGGATGCTCTCATCAGGACAG
Il6	CCAAGAGGTGAGTGCTTCCC	CTGTTGTTCAGACTCTCTCCCT
Il12a	CTGTGCCTTGGTAGCATCTATG	GCAGAGTCTCGCCATTATGATTC
Il12b	TGGTTTGCCATCGTTTTGCTG	ACAGGTGAGGTTCACTGTTTCT
Il18	GACTCTTGCGTCAACTTCAAGG	CAGGCTGTCTTTTGTCAACGA
Ccl2	TTAAAAACCTGGATCGGAACCAA	GCATTAGCTTCAGATTTACGGGT
Csf2	AGGGTCTACGGGGCAATTTC	GGCAGTATGTCTGGTAGTAGCTG
Csf3	ATGGCTCAACTTTCTGCCCAG	CTGACAGTGACCAGGGGAAC
Il10	AGCCTTATCGGAAATGATCCAGT	GGCCTTGTAGACACCTTGGT
Il22	ATGAGTTTTTCCCTTATGGGGAC	GCTGGAAGTTGGACACCTCAA
Igha	GGGTAAACCCACCAATGTCA	GGAAGAGGGTGAGGAAGGTC

## Sheet: Table S4
Supplementary Table 4. Immunohistochemistry staining score of IL-21R and disease free survival status for hepatocellular carcinoma patients
	Intensity score of IL-21R					Fraction score of IL-21R					Total score	Group of IL-21R	Recurrence	DFS a (days)	Steatosis grade b	Gender	BMI	HBV	HCV	Alcohol consumption	Smoking status
ID	0 (negative)	1 (weak)	2 (medium)	3 (strong)		0 (0%)	1 (1～25%)	2 (25～50%)	3 (50～75%)	4 (>75%)
541171				3						4	12	High	Yes	455	2	F	20.5592	+	-	Never	Never
453027				3						4	12	High	Yes	436	0	M	25.9516	+	-	Never	Current smoker
363132				3						4	12	High	Yes	1987	2	F	26.8352	+	-	Never	Never
584565				3					3		9	High	No	11	0	M	22.8764	+	-	Never	Never
551342				3					3		9	High	No	6	0	M	22.4913	+	-	Never	Current smoker
499831				3					3		9	High	Yes	311	0	M	18.7783	+	-	Never	Current smoker
507102				3					3		9	High	No	135	0	M	26.571	+	-	Never	Never
512532				3					3		9	High	No	5	1	M	17.9495	+	-	Never	Never
519461				3					3		9	High	No	508	0	M	22.4093	+	-	Never	Never
467536				3					3		9	High	No	9	0	F	22.6667	+	-	Ex-drinker，20g/day for 10 years	Ex-smoker
199639				3					3		9	High	Yes	1213	3	M	20.4125	+	-	low	Current smoker
545983				3					3		9	High	No	509	0	M	32.6097	+	-	low	Ex-smoker
546325				3					3		9	High	No	212	0	M	19.7378	+	-	low	Ex-smoker
555003				3					3		9	High	Yes	298	0	M	28.8066	+	-	Never	Never
532402			2							4	8	High	No	81	0	M	19.6035	+	-	Never	Never
554156			2							4	8	High	No	3	2	F	25.0657	-	-	low	Current smoker
513579			2							4	8	High	No	114	2	F	20.0962	+	-	Never	Never
451506			2							4	8	High	No	981	0	M	21.5139	+	-	Never	Ex-smoker
452422			2							4	8	High	No	86	2	M	33.1142	+	-	Never	Never
462734			2							4	8	High	No	421	0	M	23.227	+	-	Never	Never
362435			2							4	8	High	Yes	303	0	M	23.6602	+	-	Never	Never
471771			2							4	8	High	No	1082	3	M	21.048	+	-	Never	Never
392875			2							4	8	High	No	84	0	M	32.5069	+	-	Never	Never
366538			2							4	8	High	No	310	1	M	22.1615	+	-	Never	Never
543251			2							4	8	High	No	39	0	M	21.0101	+	-	heavy	Current smoker
579006			2						3		6	High	No	216	2	M	23.5294	+	-	heavy	Current smoker
586123			2						3		6	High	No	39	2	M	24.5422	+	-	heavy	Ex-smoker
549539			2						3		6	High	No	8	0	M	24.6097	+	-	Never	Current smoker
555003			2						3		6	High	Yes	298	0	M	27.4348	+	-	Never	Never
341880			2						3		6	High	Yes	636	0	M	25.9844	+	-	Never	Never
505633			2						3		6	High	Yes	158	0	M	23.4876	+	-	Never	Never
508175			2						3		6	High	Yes	110	2	M	24.0157	+	-	Never	Never
522926			2						3		6	High	No	170	0	M	26.2976	+	-	Never	Never
524997			2						3		6	High	No	12	0	M	18.7695	+	-	heavy	Current smoker
467836			2						3		6	High	No	7	0	M	18.0729	-	-	heavy	Current smoker
470875			2						3		6	High	No	9	0	F	19.8754	+	-	Never	Never
483701			2						3		6	High	Yes	703	0	M	23.4375	+	-	low	Current smoker
285243			2						3		6	High	No	93	0	M	25.9315	+	-	Never	Never
485715			2						3		6	High	No	1	2	M	24.0232	+	-	Never	Never
268718			2						3		6	High	No	6	0	M	23.03	+	-	Never	Never
431882			2						3		6	High	No	1750	2	M	22.7354	+	-	Never	Never
439387			2						3		6	High	No	254	2	M	24.2701	+	-	Never	Never
446205			2						3		6	High	No	14	2	M	26.5149	+	-	Never	Never
447447			2						3		6	High	Yes	378	0	M	20.2449	+	-	Never	Never
505077			2						3		6	High	No	375	0	M	26.5119	+	-	Never	Never
547025			2						3		6	High	No	456	0	F	20.4389	+	-	Never	Never
528373				3				2			6	High	No	42	2	F	23.4274	+	-	Never	Never
447136				3				2			6	High	No	1088	0	F	16.4062	+	-	Never	Never
541171				3				2			6	High	Yes	455	0	F	20.5592	+	-	Never	Never
581672			2					2			4	Low	No	129	0	M	19.433	+	-	Never	Never
563014			2					2			4	Low	No	408	0	F	17.4987	+	-	Never	Never
503779			2					2			4	Low	No	1003	0	M	18.591	+	-	Never	Never
480430			2					2			4	Low	No	211	2	F	24.5161	+	-	Never	Never
328412			2					2			4	Low	No	383	0	F	23.1385	+	-	Never	Never
265421		1								4	4	Low	No	9	0	M	/	+	-	Never	Never
557975		1							3		3	Low	No	246	0	M	22.0665	-	-	Never	Never
496611		1							3		3	Low	No	169	1	M	19.8874	+	-	Never	Never
473973		1							3		3	Low	No	18	0	M	16.664	+	-	Never	Never
334594		1							3		3	Low	No	361	1	M	22.2952	-	-	Never	Never
476962				3			1				3	Low	No	289	0	M	29.7807	+	-	Never	Current smoker
567910			2				1				2	Low	No	79	0	M	22.7845	+	-	Ex-drinker	Current smoker
379051			2				1				2	Low	Yes	567	0	F	15.8237	-	-	Never	Never
406741		1						2			2	Low	No	2080	0	F	24.1322	+	-	Never	Never
555862		1					1				1	Low	No	41	0	M	18.424	+	-	Never	Never
557061		1					1				1	Low	No	9	1	M	24.817	+	-	Never	Never
501909		1					1				1	Low	No	18	0	F	21.1863	+	-	Never	Never
447592		1					1				1	Low	No	287	0	F	23.6	+	-	Never	Never
302787		1					1				1	Low	No	1910	0	F	22.6562	-	-	Never	Never
518275	0					0					0	Low	No	541	0	F	20.6035	+	-	Never	Never
a Disease free survival
b Liver steatosis is graded based on the percentage of fat within the hepatocytes using the grading system of Kleiner et al. (PMID: 15915461): grade 0 (healthy, <5%), grade 1 (mild, 5%-33%), grade 2 (moderate, 34%-66%), and grade 3 (severe, >66%)

## Sheet: Table S5
Supplementary Table 5. Information of hepatocellular carcinoma patients acquired from The Human Protein Atlas
Samples	Years	Gender	Race	Stage	Status	Days	FPKM of IL-21R	Group of IL-21R
TCGA-CC-A3M9-01A	45	male	asian	iiia	dead	300	7.8	high expression
TCGA-ED-A5KG-01A	60	female	asian	ii	alive	854	6.3	high expression
TCGA-K7-A5RG-01A	66	male	black or african american	i	alive	519	2.7	high expression
TCGA-GJ-A3OU-01A	59	male	white	i	alive	879	2.1	high expression
TCGA-CC-A1HT-01A	50	male	asian	iiia	dead	101	2.1	high expression
TCGA-DD-A1EC-01A	20	female	white	i	alive	602	2	high expression
TCGA-DD-A114-01A	42	male	black or african american	ii	dead	1149	1.9	high expression
TCGA-2Y-A9GY-01A	64	female	white	ii	dead	757	1.5	high expression
TCGA-5C-AAPD-01A	61	male	asian	ii	alive	20	1.4	high expression
TCGA-BC-A8YO-01A	66	female	white	iiic	alive	562	1.3	high expression
TCGA-DD-AACC-01A	61	male	asian	i	dead	1685	1.3	high expression
TCGA-FV-A4ZQ-01A	52	male	white	i	alive	12	1.3	high expression
TCGA-CC-A7IJ-01A	56	male	asian	ii	alive	382	1.3	high expression
TCGA-YA-A8S7-01A	69	male	white	iiia	dead	412	1.3	high expression
TCGA-DD-A4NR-01A	85	female	white	i	dead	9	1.3	high expression
TCGA-CC-A3MA-01A	61	male	asian	iiia	dead	303	1.3	high expression
TCGA-RG-A7D4-01A	69	male	black or african american	ii	alive	1098	1.2	high expression
TCGA-BC-4072-01B	74	female	white	iiia	dead	1490	1.2	high expression
TCGA-DD-AAVQ-01A	38	male	asian	i	alive	2728	1.1	high expression
TCGA-BD-A3EP-01A	76	female	black or african american	i	alive	409	1	high expression
TCGA-BC-4073-01B	73	male	white	iiia	alive	849	1	high expression
TCGA-DD-AAEK-01A	51	male	asian	ii	alive	1067	0.8	high expression
TCGA-G3-AAV3-01A	58	female	white	ii	alive	412	0.8	high expression
TCGA-CC-5261-01A	44	male	asian	ii	dead	97	0.8	high expression
TCGA-DD-AACB-01A	74	female	asian	i	alive	2324	0.8	high expression
TCGA-DD-A4NA-01A	67	female	white	iiic	alive	1008	0.8	high expression
TCGA-EP-A3RK-01A	73	male	white	iiia	alive	363	0.8	high expression
TCGA-QA-A7B7-01A	48	male	black or african american	ii	alive	94	0.7	high expression
TCGA-ED-A627-01A	74	male	white	i	alive	423	0.7	high expression
TCGA-DD-AAD1-01A	51	female	asian	i	alive	564	0.7	high expression
TCGA-G3-A5SJ-01A	59	male	white	i	alive	698	0.7	high expression
TCGA-DD-AADB-01A	51	male	asian	i	alive	1242	0.7	high expression
TCGA-UB-A7ME-01A	51	male	asian	i	alive	486	0.6	high expression
TCGA-2Y-A9GW-01A	64	male	white	i	dead	1271	0.6	high expression
TCGA-2Y-A9GX-01A	68	male	white	i	alive	2442	0.6	high expression
TCGA-DD-A1EG-01A	77	male	white	i	dead	1372	0.6	high expression
TCGA-2Y-A9H3-01A	45	male	white	ii	alive	1516	0.6	high expression
TCGA-FV-A3I1-01A		female	white	ii	dead	247	0.6	high expression
TCGA-K7-AAU7-01A	61	male	white	ii	alive	359	0.6	high expression
TCGA-XR-A8TD-01A	49	female	white	iiib	alive	1030	0.6	high expression
TCGA-DD-AACL-01A	66	female	asian	i	dead	107	0.6	high expression
TCGA-DD-AACZ-01A	63	female	asian	i	dead	171	0.6	high expression
TCGA-DD-A73F-01A	77	female	white	i	alive	1085	0.5	high expression
TCGA-DD-A4ND-01A	56	female	white	i	alive	2746	0.5	high expression
TCGA-ZP-A9CZ-01A	72	male	asian		alive	706	0.5	high expression
TCGA-DD-AADN-01A	59	male	asian	i	alive	898	0.5	high expression
TCGA-2Y-A9GT-01A	51	male	white	i	dead	1624	0.5	high expression
TCGA-KR-A7K8-01A	57	male		i	alive	906	0.5	high expression
TCGA-HP-A5MZ-01A	62	male		i	dead	91	0.5	high expression
TCGA-DD-AACI-01A	69	male	asian	ii	alive	1618	0.5	high expression
TCGA-ED-A82E-01A	60	female	asian	iiia	alive	408	0.5	high expression
TCGA-DD-A1EL-01A	23	male	black or african american	ii	dead	415	0.4	high expression
TCGA-CC-A7IE-01A	57	male	asian	iiia	dead	217	0.4	high expression
TCGA-UB-A7MF-01A	57	male	white	iiia	dead	214	0.4	high expression
TCGA-GJ-A6C0-01A	75	female	white	ii	dead	31	0.4	high expression
TCGA-CC-5260-01A	61	female	asian	iiic	dead	87	0.4	high expression
TCGA-DD-A1EF-01A	57	female	white	i	dead	394	0.4	high expression
TCGA-2Y-A9H8-01A	85	female	white		dead	633	0.4	high expression
TCGA-DD-AAVV-01A	56	male	asian	ii	alive	2455	0.4	high expression
TCGA-EP-A2KA-01A	52	female	white	iiia	dead	627	0.4	high expression
TCGA-ED-A97K-01A	54	male	asian	iiia	alive	6	0.4	high expression
TCGA-EP-A3JL-01A	76	male	white	i	alive	303	0.4	high expression
TCGA-DD-A4NS-01A	62	female	white	i	dead	2456	0.3	high expression
TCGA-K7-A5RF-01A	64	male	white	i	alive	631	0.3	high expression
TCGA-DD-A1EA-01A	68	male	asian	ii	alive	2415	0.3	high expression
TCGA-DD-AADO-01A	55	male	asian	i	alive	453	0.3	high expression
TCGA-DD-AAEH-01A	73	male	asian	i	alive	784	0.3	high expression
TCGA-DD-AADI-01A	43	female	asian	i	alive	1085	0.3	high expression
TCGA-5R-AAAM-01A	65	female	white	ii	dead	46	0.3	high expression
TCGA-WJ-A86L-01A	68	female	white	i	alive	345	0.3	high expression
TCGA-DD-AAW0-01A	54	male	asian	i	alive	2015	0.3	high expression
TCGA-2Y-A9H0-01A	49	male	white	iiia	alive	3675	0.3	high expression
TCGA-2Y-A9H2-01A	64	female	white	i	alive	1731	0.3	high expression
TCGA-BC-A110-01A	51	female	black or african american		dead	2116	0.3	high expression
TCGA-BC-A217-01A	75	female	white	ii	dead	1397	0.3	high expression
TCGA-CC-5263-01A	35	male	asian	iiia	dead	129	0.3	high expression
TCGA-FV-A495-01A	51	female	white	ii	alive	1	0.3	high expression
TCGA-BC-A216-01A	62	female	white	iiia	alive	1351	0.3	high expression
TCGA-DD-A39V-01A	77	male	white	ii	dead	643	0.3	high expression
TCGA-G3-A25V-01A	68	male	white	i	alive	860	0.3	high expression
TCGA-UB-AA0U-01A	60	male	white	ii	alive	327	0.3	high expression
TCGA-DD-AAE4-01A	49	female	asian	i	alive	608	0.3	high expression
TCGA-DD-AAD2-01A	66	male	asian	i	alive	658	0.3	high expression
TCGA-DD-AAVW-01A	35	male	asian	i	alive	2317	0.3	high expression
TCGA-DD-AADK-01A	68	female	asian	ii	alive	1049	0.3	high expression
TCGA-DD-AAC9-01A	51	male	asian	i	alive	347	0.3	high expression
TCGA-FV-A4ZP-01A	78	male	white	iiia	dead	2486	0.2	high expression
TCGA-KR-A7K7-01A	61	female	white	ii	alive	951	0.2	high expression
TCGA-DD-A4NI-01A	67	male	white	ii	alive	816	0.2	high expression
TCGA-G3-AAV7-01A	38	male	asian	ii	alive	361	0.2	high expression
TCGA-G3-A7M6-01A	60	female	white	i	alive	632	0.2	high expression
TCGA-DD-A4NJ-01A	54	female	white	ii	alive	928	0.2	high expression
TCGA-MR-A8JO-01A	34	male	white	i	alive	330	0.2	high expression
TCGA-BC-A69H-01A	64	male	white	ii	alive	444	0.2	high expression
TCGA-G3-A5SM-01A	58	male	white	ii	alive	520	0.2	high expression
TCGA-CC-A5UC-01A	63	male	asian	iiia	dead	347	0.2	high expression
TCGA-ED-A4XI-01A	58	male	asian	ii	alive	819	0.2	high expression
TCGA-DD-AACT-01A	69	female	asian	i	alive	1562	0.2	high expression
TCGA-DD-AAD5-01A	54	male	asian	i	alive	1345	0.2	high expression
TCGA-G3-A3CK-01A	61	male	asian	i	alive	585	0.2	high expression
TCGA-2Y-A9GS-01A	58	male	white		dead	724	0.2	high expression
TCGA-2Y-A9H6-01A	68	female	white	i	alive	357	0.2	high expression
TCGA-MI-A75E-01A	61	male	white	iiic	alive	507	0.2	high expression
TCGA-BW-A5NO-01A	50	male	black or african american	iiia	alive	20	0.2	high expression
TCGA-DD-AACN-01A	32	male	asian	i	alive	1302	0.2	high expression
TCGA-DD-AAE2-01A	51	male	asian	i	alive	638	0.2	high expression
TCGA-CC-5262-01A	67	male	asian	iiic	dead	103	0.2	high expression
TCGA-DD-AAE0-01A	45	female	asian	iiia	alive	555	0.2	high expression
TCGA-2Y-A9GV-01A	54	female	white	i	dead	2532	0.2	high expression
TCGA-CC-A9FW-01A	68	male	asian	iiia	alive	248	0.2	high expression
TCGA-G3-AAUZ-01A	48	male		i	alive	480	0.2	high expression
TCGA-BC-A10W-01A	50	male	asian		dead	91	0.2	high expression
TCGA-DD-AAVR-01A	44	male	asian	i	alive	2513	0.2	high expression
TCGA-G3-A25Y-01A	52	female	asian	i	dead	452	0.2	high expression
TCGA-O8-A75V-01A	54	male		i	alive	538	0.2	high expression
TCGA-BC-A10Y-01A	76	male	white		dead	711	0.2	high expression
TCGA-G3-A25X-01A	73	male	asian	ii	alive	1779	0.2	high expression
TCGA-ED-A8O6-01A	50	female	asian	iiia	dead	56	0.2	high expression
TCGA-CC-5258-01A	48	male	asian	ii	dead	129	0.2	high expression
TCGA-ZP-A9CV-01A	59	male	white		dead	1088	0.2	high expression
TCGA-DD-AADS-01A	63	male	asian	i	alive	474	0.2	high expression
TCGA-CC-A8HT-01A	74	male	asian	iiia	dead	140	0.2	high expression
TCGA-DD-A113-01A	55	female	white	ii	alive	2425	0.2	high expression
TCGA-DD-A4NB-01A	25	male	white	i	alive	989	0.2	high expression
TCGA-RC-A7S9-01A	47	female	asian	i	alive	640	0.2	high expression
TCGA-DD-A1EI-01A	46	male	asian	i	alive	183	0.2	high expression
TCGA-DD-A4NH-01A	65	female	white	iiib	alive	917	0.2	high expression
TCGA-2Y-A9H5-01A	59	female	white	i	dead	555	0.2	high expression
TCGA-FV-A23B-01A	70	female	white	ii	dead	1852	0.2	high expression
TCGA-2Y-A9HB-01A	66	male		i	alive	260	0.2	high expression
TCGA-PD-A5DF-01A	58	female	white	iiib	dead	639	0.1	high expression
TCGA-BC-A10X-01A	52	female	white	iiia	dead	770	0.1	high expression
TCGA-UB-A7MD-01A	67	male	black or african american	i	dead	52	0.1	high expression
TCGA-DD-AAEA-01A	65	male	asian	i	alive	575	0.1	high expression
TCGA-BD-A3ER-01A	62	male	white	ii	alive	1115	0.1	high expression
TCGA-DD-AADA-01A	66	female	asian	i	alive	1233	0.1	high expression
TCGA-ED-A66X-01A	35	male	asian	iiia	alive	406	0.1	high expression
TCGA-DD-A3A9-01A	64	female	white	ivb	dead	931	0.1	high expression
TCGA-ZS-A9CF-01A	64	male	white	ii	alive	2412	0.1	high expression
TCGA-ED-A7PX-01A	48	female	asian	ii	alive	6	0.1	high expression
TCGA-G3-A7M9-01A	70	male	white	iiib	dead	56	0.1	high expression
TCGA-3K-AAZ8-01A	65	male	black or african american	iiib	alive	396	0.1	high expression
TCGA-ZP-A9D2-01A	51	male	white		dead	765	0.1	high expression
TCGA-WX-AA44-01A	64	female	white	i	alive	615	0.1	high expression
TCGA-XR-A8TG-01A	59	male	white	i	alive	898	0.1	high expression
TCGA-G3-A3CI-01A	71	male	white	i	alive	180	0.1	high expression
TCGA-BC-A10S-01A	81	male	white		dead	1423	0.1	high expression
TCGA-K7-A6G5-01A	66	male	white	i	alive	512	0.1	high expression
TCGA-G3-A25T-01A	45	female	white	iiia	alive	1553	0.1	high expression
TCGA-BC-A112-01A	80	male	white		dead	153	0.1	high expression
TCGA-DD-AA3A-01A	81	female	white	i	dead	410	0.1	high expression
TCGA-MI-A75H-01A	77	male	white		alive	747	0.1	high expression
TCGA-DD-AAD3-01A	43	male	asian	i	alive	1295	0.1	high expression
TCGA-DD-A4NV-01A	61	male	white	iiia	alive	2398	0.1	high expression
TCGA-GJ-A9DB-01A	68	male	white	i	dead	67	0.1	high expression
TCGA-DD-A4NQ-01A	60	male	white	ii	dead	373	0.1	high expression
TCGA-DD-AACU-01A	59	male	asian	i	alive	1567	0.1	high expression
TCGA-ZP-A9D1-01A	56	female	white		alive	21	0.1	high expression
TCGA-5R-AA1D-01A	17	female	white	iiia	alive	449	0.1	high expression
TCGA-DD-A1ED-01A	68	male	white	i	alive	2301	0.1	high expression
TCGA-DD-A73C-01A	65	female	white	iiia	alive	701	0.1	high expression
TCGA-DD-A73A-01A	71	male	white	i	alive	728	0.1	high expression
TCGA-DD-AADF-01A	64	female	asian	i	dead	115	0.1	high expression
TCGA-DD-AAVS-01A	56	male	asian	i	alive	1823	0.1	high expression
TCGA-CC-A5UD-01A	45	male	asian	iiia	dead	304	0.1	high expression
TCGA-DD-AAE7-01A	72	male	asian	i	alive	644	0.1	high expression
TCGA-2Y-A9GZ-01A	82	female	white	ii	dead	848	0.1	high expression
TCGA-DD-AADP-01A	45	male	asian	i	alive	458	0.1	high expression
TCGA-DD-A4NG-01A	77	male	white	iiia	dead	802	0.1	high expression
TCGA-MI-A75C-01A	64	male	white	i	alive	291	0.1	high expression
TCGA-UB-AA0V-01A	69	female	white	i	alive	314	0.1	high expression
TCGA-FV-A2QQ-01A	80	male	white	i	alive	729	0.1	high expression
TCGA-CC-5264-01A	71	male	asian	iiia	dead	102	0.1	high expression
TCGA-DD-A3A1-01A	65	male		iiia	dead	233	0.1	high expression
TCGA-DD-AADM-01A	58	male	asian	ii	dead	12	0.1	high expression
TCGA-ED-A7XO-01A	29	male	asian	iiia	alive	427	0.1	high expression
TCGA-CC-A3MB-01A	36	male	asian	iiia	dead	315	0.1	high expression
TCGA-2Y-A9H1-01A	58	male	white	i	dead	1229	0.1	high expression
TCGA-RC-A6M6-01A	75	male	white	ii	alive	9	0.1	high expression
TCGA-UB-A7MA-01A	62	female	white	ii	alive	848	0.1	high expression
TCGA-CC-A8HS-01A	18	male	asian	iiic	dead	300	0.1	high expression
TCGA-ED-A7XP-01A	53	female	asian	ii	alive	400	0.1	high expression
TCGA-DD-A1EJ-01A	71	female	white	iiic	dead	1005	0.1	high expression
TCGA-G3-A3CH-01A	53	male	asian	iiia	alive	780	0.1	high expression
TCGA-5C-A9VH-01A	70	male	white	i	alive	322	0.1	high expression
TCGA-ZP-A9CY-01A	66	female	white		alive	782	0.1	high expression
TCGA-RC-A6M5-01A	20	female	white	iva	alive	15	0.1	high expression
TCGA-KR-A7K0-01A	65	male	white	i	dead	65	0.1	high expression
TCGA-DD-A1EH-01A	23	male	white	iii	alive	1495	0.1	high expression
TCGA-DD-A11C-01A	69	male	white	i	alive	662	0.1	high expression
TCGA-DD-AADW-01A	48	male	asian	i	alive	587	0.1	high expression
TCGA-2Y-A9H7-01A	81	female	white	i	alive	1168	0.1	high expression
TCGA-G3-A5SK-01A	58	male	white	i	alive	744	0.1	high expression
TCGA-DD-A115-01A	53	male	white	iiia	dead	2542	0.1	high expression
TCGA-DD-AADC-01A	53	male	asian	i	dead	425	0.1	high expression
TCGA-2Y-A9GU-01A	55	female	white	i	alive	1939	0.1	high expression
TCGA-BC-A10Q-01A	72	female	white		dead	1135	0.1	high expression
TCGA-DD-AADV-01A	50	male	asian	i	alive	574	0.1	high expression
TCGA-G3-AAV6-01A	53	female	white	iiia	dead	65	0.1	high expression
TCGA-4R-AA8I-01A	66	male	white	ii	dead	262	0.1	high expression
TCGA-ED-A8O5-01A	59	female	asian	iiia	alive	406	0.1	high expression
TCGA-DD-AACH-01A	69	male	asian	ii	dead	195	0.1	high expression
TCGA-DD-AACP-01A	65	male	asian	i	alive	415	0.1	high expression
TCGA-DD-AAVX-01A	38	male	asian	ii	alive	1570	0.1	high expression
TCGA-WQ-A9G7-01A		female	white		alive	30	0.1	high expression
TCGA-DD-AADR-01A	58	male	asian	i	alive	2028	0.1	high expression
TCGA-XR-A8TF-01A	74	male	white	i	dead	693	0.1	high expression
TCGA-ZP-A9D0-01A	67	female	black or african american		alive	1091	0.1	high expression
TCGA-2Y-A9H4-01A	68	male	black or african american	i	alive	1452	0.1	high expression
TCGA-DD-AADD-01A	51	male	asian	i	alive	1231	0.1	high expression
TCGA-BD-A2L6-01A	69	male	white		alive	1363	0.1	high expression
TCGA-CC-A7II-01A	55	male	asian	iiia	alive	399	0.1	high expression
TCGA-DD-AACF-01A	68	male	asian	i	dead	365	0.1	high expression
TCGA-HP-A5N0-01A	88	female			dead	1147	0.1	high expression
TCGA-DD-AACG-01A	52	male	asian	ii	dead	469	0.1	high expression
TCGA-CC-A3MC-01A	54	male	asian	iiia	alive	363	0.1	high expression
TCGA-G3-AAV1-01A	51	male	asian	iiic	dead	359	0.1	high expression
TCGA-FV-A3R3-01A	38	female	white	i	dead	366	0.1	high expression
TCGA-RC-A7SF-01A	66	male	asian	i	alive	579	0.1	high expression
TCGA-DD-AAE1-01A	52	male	asian	i	alive	552	0.1	high expression
TCGA-CC-A123-01A	24	female	asian	iiia	alive	219	0.1	high expression
TCGA-DD-A1EB-01A	72	female		i	alive	2017	0.1	high expression
TCGA-DD-A39X-01A	78	female	white	i	dead	1694	0.1	high expression
TCGA-DD-AACK-01A	70	male	asian	i	alive	9	0.1	high expression
TCGA-ZS-A9CD-01A	73	male	white	ii	dead	1386	0.1	high expression
TCGA-DD-A1EK-01A	64	female	white	ivb	dead	558	0.1	high expression
TCGA-KR-A7K2-01A	64	male	white	i	alive	829	0.1	high expression
TCGA-DD-A3A7-01A	67	male		iiib	dead	419	0.1	high expression
TCGA-DD-A4NL-01A	46	male	white	i	alive	1711	0.1	high expression
TCGA-DD-AADQ-01A	59	male	asian	ii	alive	436	0.1	high expression
TCGA-G3-A3CG-01A	80	male	white	i	alive	673	0.1	high expression
TCGA-BC-A69I-01A	69	male	white	i	alive	387	0.1	high expression
TCGA-RC-A7SB-01A	53	male	asian	ii	alive	588	0.1	high expression
TCGA-DD-A39W-01A	29	female	white	iii	dead	827	0.1	high expression
TCGA-CC-A7IG-01A	47	male	asian	ii	dead	299	0	high expression
TCGA-DD-AAC8-01A	72	male	asian	i	dead	16	0	high expression
TCGA-DD-AACE-01A	62	male	asian	i	alive	2184	0	high expression
TCGA-DD-AACD-01A	48	male	asian	i	dead	381	0	high expression
TCGA-BC-A10Z-01A	62	female	white	i	dead	34	0	high expression
TCGA-FV-A3R2-01A	75	male	white	i	dead	194	0	high expression
TCGA-EP-A2KC-01A	62	male	black or african american	i	dead	19	0	high expression
TCGA-G3-AAV5-01A	67	male	white	ii	alive	354	0	high expression
TCGA-CC-A7IK-01A	59	male	asian	iiia	dead	262	0	high expression
TCGA-FV-A496-01A	84	female	white	i	alive	10	0	high expression
TCGA-DD-A119-01A	40	male	asian	iv	dead	223	0	high expression
TCGA-ES-A2HT-01A	54	male	black or african american	i	dead	438	0	high expression
TCGA-DD-AAVP-01A	48	male	asian	i	alive	2752	0	low expression
TCGA-DD-AACO-01A	40	male	asian	i	alive	1876	0	low expression
TCGA-MI-A75I-01A	61	male	black or african american		alive	630	0	low expression
TCGA-DD-AACA-01A	65	male	asian	i	alive	2301	0	low expression
TCGA-CC-5259-01A	60	female	asian	iiic	alive	250	0	low expression
TCGA-ED-A7PY-01A	20	female	asian	ii	alive	390	0	low expression
TCGA-FV-A3I0-01A	76	female	white	ii	alive	848	0	low expression
TCGA-ZS-A9CG-01A	55	male	white	ii	alive	341	0	low expression
TCGA-DD-A4NK-01A	80	female	white	iiia	dead	1210	0	low expression
TCGA-WX-AA46-01A	62	male	white	ii	alive	756	0	low expression
TCGA-BC-A3KG-01A	68	female	white	ii	alive	680	0	low expression
TCGA-DD-AACW-01A	43	male	asian	i	alive	1424	0	low expression
TCGA-DD-A3A3-01A	45	male	asian	i	dead	535	0	low expression
TCGA-RC-A7SH-01A	42	male	asian	ii	alive	468	0	low expression
TCGA-CC-A9FS-01A	55	male	asian	ii	alive	211	0	low expression
TCGA-EP-A2KB-01A	46	female	white	i	dead	596	0	low expression
TCGA-DD-AAEG-01A	59	female	asian	i	alive	719	0	low expression
TCGA-BC-A10T-01A	76	male	white		dead	837	0	low expression
TCGA-5C-A9VG-01A	58	male	white	ii	alive	328	0	low expression
TCGA-EP-A26S-01A	70	male	white	i	alive	608	0	low expression
TCGA-DD-AACX-01A	66	male	asian	ii	alive	170	0	low expression
TCGA-XR-A8TE-01A	16	male	white	iiia	alive	925	0	low expression
TCGA-FV-A2QR-01A		male	white	i	dead	581	0	low expression
TCGA-DD-AADJ-01A	70	female	asian	i	alive	1066	0	low expression
TCGA-DD-AAVU-01A	46	male	asian	ii	alive	2202	0	low expression
TCGA-CC-A8HV-01A	51	female	asian	ii	dead	279	0	low expression
TCGA-DD-A116-01A	68	male	asian	iiia	dead	1622	0	low expression
TCGA-G3-AAV2-01A	50	male	white	i	alive	372	0	low expression
TCGA-MR-A520-01A	58	male	white	i	alive	229	0	low expression
TCGA-2Y-A9H9-01A	70	male	white	i	alive	697	0	low expression
TCGA-CC-A5UE-01A	48	male	asian	iiib	dead	272	0	low expression
TCGA-G3-A25Z-01A	58	male	asian	i	alive	655	0	low expression
TCGA-DD-AACY-01A	61	male	asian	i	alive	1450	0	low expression
TCGA-LG-A9QD-01A	68	male	white	iiia	alive	366	0	low expression
TCGA-DD-A4NO-01A	66	male	white	i	alive	2245	0	low expression
TCGA-EP-A12J-01A	63	male	black or african american	i	alive	570	0	low expression
TCGA-WQ-AB4B-01A	62	male	white	ii	alive	395	0	low expression
TCGA-DD-A11B-01A	73	male	white	i	dead	14	0	low expression
TCGA-DD-AACS-01A	39	male	asian	i	alive	1804	0	low expression
TCGA-DD-AAVZ-01A	38	male	asian	i	alive	1900	0	low expression
TCGA-DD-AAEI-01A	72	male	asian	i	alive	1531	0	low expression
TCGA-G3-A7M7-01A	65	male	white	i	alive	361	0	low expression
TCGA-2Y-A9HA-01A	70	male	white	ii	dead	36	0	low expression
TCGA-DD-AAW2-01A	69	male	asian	i	alive	1855	0	low expression
TCGA-DD-A3A2-01A	76	female	white	i	dead	2131	0	low expression
TCGA-DD-AAEE-01A	55	male	asian	i	alive	810	0	low expression
TCGA-NI-A8LF-01A	74	male	white	i	alive	799	0	low expression
TCGA-DD-AAED-01A	51	male	asian	i	alive	763	0	low expression
TCGA-DD-AAEB-01A	60	male	asian	i	alive	478	0	low expression
TCGA-DD-AAD0-01A	73	female	asian	i	alive	137	0	low expression
TCGA-DD-A3A6-01A	72	female	white	ii	dead	3258	0	low expression
TCGA-DD-AAD8-01A	73	female	asian	i	alive	1219	0	low expression
TCGA-DD-AACQ-01A	50	male	asian	ii	dead	432	0	low expression
TCGA-CC-A7IF-01A	59	male	asian	iiia	dead	649	0	low expression
TCGA-CC-A7IH-01A	58	male	asian	iiia	alive	365	0	low expression
TCGA-ED-A66Y-01A	51	female	asian	iiia	dead	296	0	low expression
TCGA-DD-A73G-01A	73	female	white	i	alive	3478	0	low expression
TCGA-G3-A7M5-01A	76	male	asian	i	alive	447	0	low expression
TCGA-BC-A10R-01A	66	female	white		dead	308	0	low expression
TCGA-UB-A7MC-01A	59	male	white	iiia	alive	500	0	low expression
TCGA-XR-A8TC-01A	43	female	white	i	alive	1339	0	low expression
TCGA-T1-A6J8-01A	68	male	white		alive	23	0	low expression
TCGA-G3-A25S-01A	64	male	white	i	dead	416	0	low expression
TCGA-BC-A3KF-01A	66	female	white	i	alive	8	0	low expression
TCGA-DD-AADG-01A	70	male	asian	iiia	alive	1145	0	low expression
TCGA-DD-AAD6-01A	66	male	asian	iiia	alive	672	0	low expression
TCGA-G3-AAV4-01A	83	female	white	i	dead	27	0	low expression
TCGA-DD-AAE9-01A	69	male	asian	i	alive	722	0	low expression
TCGA-G3-AAV0-01A	58	male	asian	i	alive	476	0	low expression
TCGA-DD-A39Y-01A	67	male	asian	i	dead	171	0	low expression
TCGA-BC-A10U-01A	69	male	white		dead	837	0	low expression
TCGA-DD-A4NN-01A	56	female	white	i	dead	899	0	low expression
TCGA-DD-AADY-01A	55	female	asian	i	alive	555	0	low expression
TCGA-DD-A4NP-01A	32	male	white	i	alive	3308	0	low expression
TCGA-G3-A7M8-01A	31	male	asian	i	alive	430	0	low expression
TCGA-UB-A7MB-01A	24	male	white	ii	alive	601	0	low expression
TCGA-G3-A3CJ-01A	52	male	american indian or alaska native	ii	alive	594	0	low expression
TCGA-ZP-A9D4-01A	64	female	white		alive	395	0	low expression
TCGA-5R-AA1C-01A	57	male	white	ii	alive	520	0	low expression
TCGA-DD-AADU-01A	60	male	asian	ii	alive	554	0	low expression
TCGA-MI-A75G-01A	63	male	white	ii	alive	698	0	low expression
TCGA-ED-A7PZ-01A	61	male	asian	ii	alive	6	0	low expression
TCGA-DD-AAW3-01A	69	male	asian	i	alive	1633	0	low expression
TCGA-DD-AAW1-01A	55	male	asian	iiia	alive	1989	0	low expression
TCGA-DD-A73B-01A	72	female	white	i	dead	283	0	low expression
TCGA-DD-A118-01A	77	female	white	ii	alive	3437	0	low expression
TCGA-G3-A5SL-01A	70	male	white	ii	alive	621	0	low expression
TCGA-DD-A11A-01A	67	male	black or african american	i	alive	79	0	low expression
TCGA-ES-A2HS-01A	80	male	white	i	dead	688	0	low expression
TCGA-DD-A1EE-01A	73	male	white	iiia	dead	349	0	low expression
TCGA-ED-A459-01A	47	male	asian	ii	alive	910	0	low expression
TCGA-BC-A5W4-01A	69	male	white	iiia	dead	547	0	low expression
TCGA-DD-AAVY-01A	56	male	asian	iiia	alive	1970	0	low expression
TCGA-ZS-A9CE-01A	79	female	white	ii	alive	1241	0	low expression
TCGA-G3-A25U-01A	63	female	asian	i	alive	1636	0	low expression
TCGA-DD-AADL-01A	58	male	asian	i	alive	636	0	low expression
TCGA-LG-A9QC-01A	48	male	white	i	alive	425	0	low expression
TCGA-DD-A73E-01A	66	male	white	i	alive	44	0	low expression
TCGA-CC-A8HU-01A	39	female	asian	iiia	dead	344	0	low expression
TCGA-DD-A3A5-01A	66	female	white	iii	dead	3125	0	low expression
TCGA-DD-A11D-01A	57	female	white	i	dead	1560	0	low expression
TCGA-DD-A73D-01A	68	female	white	ii	alive	693	0	low expression
TCGA-DD-A3A8-01A	75	male	white	ii	dead	11	0	low expression
TCGA-DD-A4NE-01A	75	female	white	iiia	dead	660	0	low expression
TCGA-RC-A7SK-01A	59	male	asian	i	alive	472	0	low expression
TCGA-LG-A6GG-01A	79	female	white	ii	alive	387	0	low expression
TCGA-NI-A4U2-01A	71	male	white	iiia	dead	1791	0	low expression
TCGA-RC-A6M4-01A	74	female	white	iiia	alive	22	0	low expression
TCGA-DD-A39Z-01A	43	female		ii	dead	601	0	low expression
TCGA-G3-A5SI-01A	44	male	asian	ii	dead	768	0	low expression
TCGA-WX-AA47-01A	33	female	white	iiia	dead	556	0	low expression
TCGA-DD-A3A4-01A	37	male	white	iiia	dead	612	0	low expression
TCGA-G3-A6UC-01A	65	male	white	iiib	alive	671	0	low expression
TCGA-DD-AACV-01A	53	male	asian	i	alive	1531	0	low expression
TCGA-DD-AACJ-01A	75	male	asian	ii	alive	2102	0	low expression
TCGA-DD-AAE6-01A	59	female	asian	i	alive	141	0	low expression
TCGA-DD-A4NF-01A	72	male	white	i	alive	942	0	low expression
TCGA-CC-A7IL-01A	61	male	asian	iiia	dead	278	0	low expression
TCGA-DD-AAE3-01A	50	male	asian	i	alive	566	0	low expression
